# Supplementary material for: Cardiac Aftermath of Gestational Diabetes—From Intrauterine Impact to Lifelong Complications: A Systematic Review
Source: J Dev Biol. 2025 Dec 8;13(4):44. doi: 10.3390/jdb13040044 (PMC12733427; doi:10.3390/jdb13040044)
Supplement: Supplementary file 1 [file jdb-13-00044-s001.zip]

Archive with 1 entries (1 files):
- jdb-3937925-supplementary.pdf
